# Supplementary material for: Bedrock geology affects foliar nutrient status but has minor influence on leaf carbon isotope discrimination across altitudinal gradients
Source: PLoS One. 2018 Sep 19;13(9):e0202810. doi: 10.1371/journal.pone.0202810 (PMC6145514; doi:10.1371/journal.pone.0202810)
Supplement: S1 Table — Foliar δ13C, foliar traits and leaf growth rates across altitudinal gradients on the two bedrock types in the four species. (XLSX) [file pone.0202810.s001.xlsx]

## Sheet: Original data
Species	Altitude (m)	Bedrock	δ 13C	LMA (g m-2)	SD (mm-2)	SL (µm)	C content (mg cm-2)	N content (µg cm-2)	P content (µg cm-2)	Leaf growth (µg day-1)
V. myrtillus	1200	Carbonate	-32.42	34.4643	77.8612	15.8953	1.61143	75.6997	3.61324	84.0552
V. myrtillus	1200	Carbonate	-32.5305	37.5005	70.9911	16.9177	1.82732	79.2496	3.53482	86.7416
V. myrtillus	1200	Carbonate	-33.1212	37.5503	93.8915	18.6349	1.84212	79.1154	3.41546	87.8366
V. myrtillus	1200	Carbonate	-33.3445	37.5646	87.0214	17.225	2.20659	69.8807	2.72225	83.4054
V. myrtillus	1200	Carbonate	-32.957	29.8896	98.4716	15.6588	1.80538	66.1668	2.8755	57.419
V. myrtillus	1400	Carbonate	-32.4619	38.7657	96.1815	20.1469	1.84594	73.0481	3.69157	77.7915
V. myrtillus	1400	Carbonate	-32.6155	31.5427	73.2812	20.0466	1.41536	63.1	2.96772	83.5902
V. myrtillus	1400	Carbonate	-32.0216	35.3218	77.8612	20.27	1.68804	72.2062	3.47864	89.682
V. myrtillus	1400	Carbonate	-31.6724	38.591	77.8612	19.6297	1.96245	79.7495	3.5395	89.3739
V. myrtillus	1400	Carbonate	-32.1569	36.9924	114.502	17.517	2.10501	87.2571	3.93438	86.765
V. myrtillus	1600	Carbonate	-33.8778	23.5293	82.4413	21.3517	0.885106	60.2029	3.41262	67.0163
V. myrtillus	1600	Carbonate	-34.4677	22.8844	103.052	18.3636	1.02429	61.9318	3.78381	55.793
V. myrtillus	1600	Carbonate	-33.3081	27.3752	73.2812	18.9975	1.20147	68.0686	3.55255	58.6701
V. myrtillus	1600	Carbonate	-34.07	26.2693	91.6015	19.4377	1.21482	56.8555	3.40261	65.1621
V. myrtillus	1600	Carbonate	-33.202	28.787	66.4111	19.0303	1.29683	68.4296	3.52433	73.188
V. myrtillus	1800	Carbonate	-32.5021	28.178	68.7011	22.253	1.06865	68.1075	4.12444	59.4595
V. myrtillus	1800	Carbonate	-33.9206	26.2584	75.5712	16.3664	1.18889	64.6395	3.47181	48.5879
V. myrtillus	1800	Carbonate	-33.9456	23.8554	64.121	18.3164	0.988977	62.9541	3.75674	49.5975
V. myrtillus	1800	Carbonate	-33.2308	26.6765	82.4413	20.0714	0.995095	66.1718	3.52203	78.5071
V. myrtillus	1800	Carbonate	-33.2553	29.884	66.4111	19.2339	1.33021	79.2788	4.61013	63.9479
V. myrtillus	2000	Carbonate	-31.6336	34.71	128.242	17.8685	1.47687	88.2092	5.14555	81.5419
V. myrtillus	2000	Carbonate	-31.6193	35.7091	109.922	19.1896	1.58921	90.3563	5.31676	69.6131
V. myrtillus	2000	Carbonate	-31.1713	36.8966	123.662	19.4357	1.65328	83.31	4.90461	49.7551
V. myrtillus	2000	Carbonate	-30.5581	35.8539	84.7313	21.8792	1.6994	83.0074	5.37017	94.1161
V. myrtillus	2000	Carbonate	-31.7513	35.811	100.762	18.6914	1.64594	85.4863	5.71212	79.5514
V. myrtillus	2200	Carbonate	-30.5533	42.4551	96.1815	20.6062	1.91245	98.4206	6.73113	47.4898
V. myrtillus	2200	Carbonate	-30.696	34.8023	109.922	19.4653	1.61643	75.1275	4.04407	84.4264
V. myrtillus	2200	Carbonate	-30.4126	43.7377	119.082	18.6224	2.19442	96.7318	5.51609	73.2449
V. myrtillus	2200	Carbonate	-29.6267	38.2493	135.112	18.8114	1.69582	95.4935	4.27569	60.1161
V. myrtillus	2200	Carbonate	-30.2065	41.7788	114.502	19.6582	1.96962	85.9623	4.6336	59.0073
V. myrtillus	1200	Silicate	-33.3193	26.2898	57.2509	20.092	1.23157	63.7552	4.44926	66.5748
V. myrtillus	1200	Silicate	-31.888	32.7549	116.792	16.6906	1.56519	88.2669	5.4899	80.0311
V. myrtillus	1200	Silicate	-33.0261	29.1529	87.0214	19.2932	1.77829	70.2589	4.70563	76.0441
V. myrtillus	1200	Silicate	-33.1174	31.5474	109.922	18.8825	1.28671	73.4979	4.85043	79.0425
V. myrtillus	1200	Silicate	-33.5128	26.9321	87.0214	20.4932	1.38682	62.1961	4.59621	73.9348
V. myrtillus	1400	Silicate	-34.3382	22.1395	66.4111	18.433	1.02725	52.011	3.57606	42.3953
V. myrtillus	1400	Silicate	-34.5306	23.2844	73.2812	19.3625	1.14129	52.7048	3.94972	53.6179
V. myrtillus	1400	Silicate	-34.3256	21.8922	70.9911	17.7748	1.0889	55.6817	3.34485	50.9454
V. myrtillus	1400	Silicate	-34.0264	25.8575	119.082	19.9484	1.15755	66.9547	4.14259	65.8622
V. myrtillus	1400	Silicate	-33.6494	25.9765	66.4111	18.5061	1.17007	64.5397	3.8829	62.4675
V. myrtillus	1600	Silicate	-32.7106	32.508	89.3114	19.1537	1.74633	87.7446	4.68094	83.3257
V. myrtillus	1600	Silicate	-33.1097	27.4195	80.1513	19.9229	1.30935	68.068	4.29873	70.3235
V. myrtillus	1600	Silicate	-33.5443	25.2855	68.7011	19.0772	1.08455	59.9089	3.93397	63.2911
V. myrtillus	1600	Silicate	-33.2467	25.8162	93.8915	18.4261	1.15012	63.4496	3.71828	67.5821
V. myrtillus	1600	Silicate	-33.4268	23.1703	119.082	18.0904	1.07826	62.5292	4.10787	45.0341
V. myrtillus	1800	Silicate	-31.0068	39.8247	146.562	17.7554	1.76624	97.7166	5.58028	123.382
V. myrtillus	1800	Silicate	-32.0573	29.2442	75.5712	20.6879	1.30864	79.7344	4.87317	89.7696
V. myrtillus	1800	Silicate	-32.4944	29.2689	121.372	20.0785	1.28053	74.7391	5.13259	68.8073
V. myrtillus	1800	Silicate	-33.1804	23.481	70.9911	19.3513	1.33795	59.7485	4.13505	46.8541
V. myrtillus	1800	Silicate	-33.3994	24.8931	141.982	17.3047	1.06545	60.9868	4.44299	51.1696
V. myrtillus	2000	Silicate	-29.9855	38.8766	98.4716	18.6778	1.86205	94.1845	5.27783	74.4743
V. myrtillus	2000	Silicate	-29.7963	47.7103	128.242	20.6557	2.51402	105.878	5.97659	73.1534
V. myrtillus	2000	Silicate	-29.8155	44.7939	144.272	18.6778	2.10941	93.9283	4.88043	87.3941
V. myrtillus	2000	Silicate	-29.6065	41.154	132.822	20.6557	1.89371	97.5869	4.70971	63.2102
V. myrtillus	2000	Silicate	-29.5412	45.4756	132.822	18.8562	2.18321	105.72	3.9293	60.6864
V. myrtillus	2200	Silicate	-29.4543	44.0076	98.4716	18.4937	2.07129	110.542	3.96458	87.4183
V. myrtillus	2200	Silicate	-29.8118	38.5788	114.502	17.6298	1.66385	85.3299	5.21188	84.0909
V. myrtillus	2200	Silicate	-29.1569	45.1537	116.792	19.2371	2.07438	101.452	4.75533	89.1473
V. myrtillus	2200	Silicate	-29.819	38.2505	105.342	17.96	1.79955	98.1395	4.96779	76.8116
V. myrtillus	2200	Silicate	-29.7838	42.3239	91.6015	18.0908	1.80245	101.737	5.05527	87.6866
V. vitis-idaea	1200	Carbonate	-30.1367	79.8136	229.004		3.99808	103.964	7.10394	115.311
V. vitis-idaea	1200	Carbonate	-29.908	79.3238	240.454	17.4048	4.13376	92.6195	6.96136	116.088
V. vitis-idaea	1200	Carbonate	-29.7407	82.5832	210.683	16.7393	3.87819	96.6428	7.18225	114.234
V. vitis-idaea	1200	Carbonate	-30.4439	79.6936	192.363	16.2913	4.11318	85.8132	6.38751	115.975
V. vitis-idaea	1200	Carbonate	-31.7075	67.7964	169.463	16.2932	3.5348	74.3438	7.20464	95.3846
V. vitis-idaea	1400	Carbonate	-30.2731	90.3125	261.064	15.1834	4.44031	91.3385	9.54831	112.963
V. vitis-idaea	1400	Carbonate	-31.0764	74.3739	203.813	15.7787	3.5526	78.2282	8.11196	122.893
V. vitis-idaea	1400	Carbonate	-30.2288	82.6028	279.384	14.539	4.24948	89.6499	9.12328	166.246
V. vitis-idaea	1400	Carbonate	-29.7844	90.8202	279.384	15.1928	4.53708	107.665	8.82892	157.714
V. vitis-idaea	1400	Carbonate	-30.6766	75.5888	245.034	14.0366	4.2113	108.865	8.69761	125.998
V. vitis-idaea	1600	Carbonate	-32.2935	50.8924	306.865	14.1352	2.60345	101.963	6.68797	84.5771
V. vitis-idaea	1600	Carbonate	-32.4371	46.9419	235.874	15.0221	2.59582	95.1318	7.04686	105.666
V. vitis-idaea	1600	Carbonate	-32.2667	51.2719	293.125	12.862	3.25203	103.289	7.73929	98.3718
V. vitis-idaea	1600	Carbonate	-32.3685	51.3682	222.134	13.0581	3.02471	116.058	8.08452	96.3686
V. vitis-idaea	1600	Carbonate	-31.7772	54.8046	261.064	12.6772	2.89923	112.862	7.23303	129.851
V. vitis-idaea	1800	Carbonate	-31.4682	69.7586	247.324	13.2599	4.1424	106.577	8.00414	107.023
V. vitis-idaea	1800	Carbonate	-31.7658	56.2239	238.164	13.4872	1.86062	81.4436	7.74525	93.4744
V. vitis-idaea	1800	Carbonate	-32.5566	56.2055	254.194	13.5813	3.49739	104.939	8.07074	88.3985
V. vitis-idaea	1800	Carbonate	-32.1746	58.8468	249.614	13.9194	2.64355	101.464	7.55962	112.348
V. vitis-idaea	1800	Carbonate	-30.9567	65.2702	288.545	12.6485	3.39693	100.036	9.88196	118.838
V. vitis-idaea	2000	Carbonate	-31.5815	41.8078	247.324	12.4992	1.9553	95.076	8.74653	70.6803
V. vitis-idaea	2000	Carbonate	-30.0986	50.2448	288.545	13.9467	2.48181	116.699	8.83587	66.9266
V. vitis-idaea	2000	Carbonate	-29.0573	55.814	350.376	12.5987	2.76112	107.559	9.31738	69.4444
V. vitis-idaea	2000	Carbonate	-28.5313	62.5891	286.255	12.3014	3.31184	116.399	8.98849	120.881
V. vitis-idaea	2000	Carbonate	-29.0376	67.9844	391.596	11.8811	3.35737	133.429	9.5644	78.8288
V. vitis-idaea	2200	Carbonate	-29.7362	84.2571	293.125	13.0891	4.17415	124.682	10.1841	123.535
V. vitis-idaea	2200	Carbonate	-29.6071	78.0948	245.034	13.359	3.93823	130.008	10.2833	147.092
V. vitis-idaea	2200	Carbonate	-29.0694	67.4495	226.714	14.2498	3.20687	96.2397	10.08	125.839
V. vitis-idaea	2200	Carbonate	-29.1392	75.3588	350.376	13.8178	3.80796	139.004	10.9731	104.515
V. vitis-idaea	2200	Carbonate	-28.9708	69.7616	336.635	14.4884	4.04394	126.821	9.53073	86.6021
V. vitis-idaea	1200	Silicate	-31.3687	59.2586	192.363	15.2869	2.75833	101.271	10.106	81.8766
V. vitis-idaea	1200	Silicate	-30.9218	64.4103	288.545	15.1192	3.28026	134.16	12.9575	75.6406
V. vitis-idaea	1200	Silicate	-30.255	62.849	176.333	15.4434	2.80656	133.219	12.07	111.407
V. vitis-idaea	1200	Silicate	-31.2427	65.8197	199.233	15.5094	3.12523	85.0219	9.69469	78.782
V. vitis-idaea	1200	Silicate	-30.8945	65.6577	338.925	13.009	3.15762	99.0981	9.84609	93.1226
V. vitis-idaea	1400	Silicate	-31.5865	59.5962	265.644	13.132	2.94258	90.5559	8.80628	76.8147
V. vitis-idaea	1400	Silicate	-31.1317	64.3846	212.973	14.4868	3.00144	111.759	9.78324	86.4914
V. vitis-idaea	1400	Silicate	-30.6962	54.2578	176.333	14.8736	2.62691	90.486	8.72202	60.4714
V. vitis-idaea	1400	Silicate	-31.7801	54.0806	322.895	12.6662	2.68049	89.7626	8.99233	70.2799
V. vitis-idaea	1400	Silicate	-32.7509	68.3386	272.514	13.3726	3.18001	120.662	11.0587	99.9073
V. vitis-idaea	1600	Silicate	-31.6004	61.6284	256.484	14.4092	3.13866	138.956	10.3494	94.9796
V. vitis-idaea	1600	Silicate	-30.9761	51.1134	219.843	14.2566	2.3275	102.453	8.98158	76.261
V. vitis-idaea	1600	Silicate	-31.0193	48.0803	283.965	13.4554	2.44399	108.336	8.48687	85.2158
V. vitis-idaea	1600	Silicate	-31.1547	47.1951	247.324	14.7947	2.5011	107.531	8.97622	71.0448
V. vitis-idaea	1600	Silicate	-31.3467	49.1061	299.995	13.2346	2.51981	97.5224	9.15465	82.8578
V. vitis-idaea	1800	Silicate	-30.4208	61.764	299.995	12.9211	3.4263	146.098	9.82454	89.4512
V. vitis-idaea	1800	Silicate	-31.1616	67.7729	261.064	13.2872	3.36568	144.605	8.83371	96.5387
V. vitis-idaea	1800	Silicate	-32.1415	67.9617	212.973	14.5568	3.15557	139.345	12.0624	129.032
V. vitis-idaea	1800	Silicate	-31.1011	73.4743	304.575	13.9545	2.83802	103.372	8.86376	104.433
V. vitis-idaea	1800	Silicate	-30.6788	81.004	272.514	13.1212	3.83056	131.519	10.9368	130.308
V. vitis-idaea	2000	Silicate	-27.0801	90.7559	368.696	13.9935	4.31456	159.047	11.8478	108.602
V. vitis-idaea	2000	Silicate	-27.7942	94.4637	327.475	13.845	5.15946	149.781	11.8599	172.342
V. vitis-idaea	2000	Silicate	-28.2103	85.8538	334.345	14.2335	4.00503	130.763	10.1049	95.8807
V. vitis-idaea	2000	Silicate	-28.9325	73.125	299.995	14.0812	3.44541	131.98	8.57921	97.5765
V. vitis-idaea	2000	Silicate	-28.9291	97.9959	345.795	13.0311	4.71213	163.643	8.22633	105.655
V. vitis-idaea	2200	Silicate	-28.7861	78.8671	229.004	13.9503	4.05127	156.907	8.80396	125.016
V. vitis-idaea	2200	Silicate	-29.8054	68.3946	320.605	13.9317	4.00014	108.94	7.66096	93.9824
V. vitis-idaea	2200	Silicate	-27.8412	97.1753	279.384	13.8263	5.30248	182.564	9.78566	143.332
V. vitis-idaea	2200	Silicate	-28.8456	91.4883	329.765	12.1753	4.74257	168.294	9.59313	142.375
V. vitis-idaea	2200	Silicate	-28.8894	82.8995	283.965	14.1373	4.23011	166.624	11.0029	139.26
H. alpina	1200	Carbonate	-34.1548	54.5538	115.695	21.0151	2.32145	80.7573	5.19121	501.216
H. alpina	1200	Carbonate	-33.9132	49.947	134.978	15.624	2.14111	70.1489	4.40036	1023.51
H. alpina	1200	Carbonate	-33.4423	54.3137	100.698	17.6168	2.365	79.9695	4.52789	876.757
H. alpina	1200	Carbonate	-34.4291	62.2365	117.838	17.8042	2.73415	124.631	5.71567	1347.97
H. alpina	1200	Carbonate	-34.1743	53.6467	107.125	19.2044	2.3789	72.0359	4.98277	1142.84
H. alpina	1400	Carbonate	-33.2252	55.1148	171.401	17.5834	2.3322	71.3131	5.8798	1566.18
H. alpina	1400	Carbonate	-33.0969	50.9098	130.693	17.6274	2.088	65.8566	4.87519	1479.26
H. alpina	1400	Carbonate	-33.8496	49.8755	160.688	18.2213	2.07437	65.5461	4.60521	1135.15
H. alpina	1400	Carbonate	-32.7156	46.5565	89.9853	17.2214	1.9195	53.3649	3.52291	1123.82
H. alpina	1400	Carbonate	-33.4246	49.0671	134.978	20.3237	2.03771	69.1185	5.39635	992.5
H. alpina	1600	Carbonate	-33.7972	31.4067	62.1327	23.7769	1.32334	53.8199	4.21947	871.719
H. alpina	1600	Carbonate	-34.4476	27.8031	113.553	20.4264	1.1703	52.6935	3.6844	890.156
H. alpina	1600	Carbonate	-33.8926	30.4449	167.116	17.2604	1.34133	47.6339	3.14218	1188.75
H. alpina	1600	Carbonate	-33.8271	31.3826	89.9853	18.5817	1.74899	50.8522	3.65635	959.063
H. alpina	1600	Carbonate	-34.1522	34.5171	122.123	20.0667	1.40674	57.8532	4.62179	1059.84
H. alpina	1800	Carbonate	-33.5655	37.2979	126.408	16.969	1.61898	59.8724	4.07067	737.049
H. alpina	1800	Carbonate	-34.5126	29.5315	122.123	16.6665	1.18244	49.2359	3.66264	617.049
H. alpina	1800	Carbonate	-34.2926	37.4118	128.55	20.5434	1.63632	58.5203	4.5287	531.803
H. alpina	1800	Carbonate	-33.1938	30.7531	111.41	21.0677	1.26546	49.7281	3.43401	374.59
H. alpina	1800	Carbonate	-34.2762	31.8653	156.403	17.887	1.21985	56.2441	4.69145	439.672
H. alpina	2000	Carbonate	-32.1856	48.0786	171.401	18.8116	1.8086	86.8071	7.66789	1213.57
H. alpina	2000	Carbonate	-31.4829	41.8428	122.123	19.7619	1.67496	72.9611	5.21074	955.536
H. alpina	2000	Carbonate	-30.4419	41.4475	139.263	17.4186	1.72565	68.5565	5.38255	1413.75
H. alpina	2000	Carbonate	-29.7877	53.449	167.116	19.4115	2.22643	73.1363	6.47873	1140
H. alpina	2000	Carbonate	-29.9779	49.559	239.961	17.8776	2.2291	72.2395	6.1354	833.929
H. alpina	2200	Carbonate	-28.9264	55.1215	122.123	19.8302	2.6217	82.3251	7.47787	740.962
H. alpina	2200	Carbonate	-28.9161	53.8462	203.538	18.4432	2.22973	68.7017	5.75319	792.115
H. alpina	2200	Carbonate	-29.0772	65.3473	188.541	19.5226	2.73569	87.8151	5.97506	901.538
H. alpina	2200	Carbonate	-28.0554	88	177.828	18.396	3.69179	124.237	8.82303	958.462
H. alpina	2200	Carbonate	-27.3032	62.8083	254.958	17.9548	2.61455	87.8246	7.62254	764.615
H. alpina	1200	Silicate	-33.9352	29.6271	107.632	19.8264	1.27448	42.6658	5.49421	946.053
H. alpina	1200	Silicate	-34.6623	31.594	91.6015	17.4935	1.3407	44.4382	5.07972	255.789
H. alpina	1200	Silicate	-34.6467	35.3464	128.242	19.0679	1.4919	52.375	4.78367	1359.61
H. alpina	1200	Silicate	-34.5699	38.6619	98.4716	16.9298	1.57734	60.363	4.56764	1091.84
H. alpina	1200	Silicate	-35.5225	42.3374	109.413	19.6488	1.82476	72.4274	8.47405	1245.53
H. alpina	1400	Silicate	-34.8276	30.6319	146.562	16.2764	1.25777	60.0797	5.79393	892.571
H. alpina	1400	Silicate	-34.2296	28.0056	119.082	19.619	0.949116	72.6186	6.02398	207.714
H. alpina	1400	Silicate	-34.079	26.7841	107.632	17.0057	1.03699	57.682	5.46643	304.429
H. alpina	1400	Silicate	-33.6203	28.1063	121.372	18.6647	1.12928	52.6665	8.49824	257.571
H. alpina	1400	Silicate	-33.9734	33.4214	153.432	16.8158	1.25077	47.9332	4.48586	668.714
H. alpina	1600	Silicate	-33.7674	37.842	144.272	17.721	1.5943	82.0104	5.6351	313.692
H. alpina	1600	Silicate	-33.4427	34.2354	151.142	17.9332	1.42188	70.9154	5.31463	397.846
H. alpina	1600	Silicate	-33.4799	41.3645	93.8915	17.6478	1.72364	74.0479	7.27455	667.846
H. alpina	1600	Silicate	-33.0012	34.7624	116.792	19.2208	1.46066	78.5454	5.72173	664.923
H. alpina	1600	Silicate	-33.4085	31.5158	68.7011	19.857	1.30811	62.265	4.47446	752.462
H. alpina	1800	Silicate	-32.675	29.6836	103.052	16.8843	1.25767	57.3599	4.22077	875.254
H. alpina	1800	Silicate	-33.3929	33.4174	141.982	17.2965	1.29636	60.2498	4.94212	976.949
H. alpina	1800	Silicate	-33.4579	33.5412	153.432	16.2195	1.30038	62.5949	5.03457	933.22
H. alpina	1800	Silicate	-33.7342	31.7535	96.6904	19.7498	1.33915	59.0571	5.43862	1149.83
H. alpina	1800	Silicate	-34.0789	31.3699	137.402	18.8482	1.348	65.9951	4.75995	747.119
H. alpina	2000	Silicate	-31.0575	46.3214	190.073	19.3329	1.91747	90.6	5.78531	1061.09
H. alpina	2000	Silicate	-31.0654	40.2256	192.363	19.271	1.62503	75.2936	5.31181	1590.73
H. alpina	2000	Silicate	-30.6106	40.2654	215.263	16.9028	1.61118	66.3625	5.64006	1368.73
H. alpina	2000	Silicate	-29.927	41.7128	119.082	19.8404	1.99057	70.5548	4.22752	2141.64
H. alpina	2000	Silicate	-30.0644	43.2524	146.562	21.552	1.95417	77.5691	4.09593	1411.45
H. alpina	2200	Silicate	-29.2322	54.1845	249.614	17.098	2.21149	103.478	6.71295	1221.6
H. alpina	2200	Silicate	-29.3777	50.5708	196.943	17.3438	2.18872	84.71	5.66323	1513
H. alpina	2200	Silicate	-28.4975	50	151.142	20.7502	2.03924	85.5565	5.20471	1375.8
H. alpina	2200	Silicate	-29.9309	51.4398	190.073	20.3864	2.07612	87.7498	5.72273	1672.2
H. alpina	2200	Silicate	-29.6213	47.5245	167.173	20.0619	2.01721	79.2998	5.26177	1377.2
C. villosa	1200	Carbonate	-30.8229	18.1109	540.449	16.5648	0.788178	71.9486	3.03635	327.848
C. villosa	1200	Carbonate	-30.4996	15.8484	242.744	18.4458	0.600192	58.008	2.48722	320.759
C. villosa	1200	Carbonate	-29.9353	22.8142	119.082	28.5869	0.980674	78.7123	3.38864	232.152
C. villosa	1200	Carbonate	-32.2258	19.697	563.349	15.5217	0.834976	68.855	2.66791	260.506
C. villosa	1200	Carbonate	-31.2575	19.7003	490.068	16.1769	0.747578	46.1398	3.01874	526.835
C. villosa	1400	Carbonate	-31.12	22.5247	77.8612	39.3988	0.954865	48.0852	2.48247	499.216
C. villosa	1400	Carbonate	-31.5268	18.2844	109.922	37.1196	0.79481	64.7515	3.76675	288.378
C. villosa	1400	Carbonate	-30.6325	20.7274	100.762	38.2282	0.893383	60.8477	3.07987	264.054
C. villosa	1400	Carbonate	-29.8945	18.904	82.4413	35.1261	0.79352	52.8133	2.8294	553.514
C. villosa	1400	Carbonate	-31.0649	17.1205	87.0214	38.9311	0.686749	70.7263	3.84954	258.108
C. villosa	1600	Carbonate	-33.306	21.6157	77.8612	32.9735	0.992447	79.0351	5.20577	216.571
C. villosa	1600	Carbonate	-33.6857	21.1932	73.2812	41.7394	0.81398	51.2186	3.65822	198.857
C. villosa	1600	Carbonate	-32.4685	18.1572	73.2812	31.3681	0.727462	50.2895	2.91077	199.429
C. villosa	1600	Carbonate	-33.726	15.7403	50.3808	46.2464	0.68778	36.2895	2.19514	148.857
C. villosa	1600	Carbonate	-33.5723	19.7157	59.5409	35.9392	0.828808	52.0321	3.21753	213.143
C. villosa	1800	Carbonate	-32.8705	20.306	82.4413	40.1967	0.824594	37.6544	2.31447	468.955
C. villosa	1800	Carbonate	-33.5702	20.1635	68.7011	45.766	0.847228	68.1455	3.76321	252.537
C. villosa	1800	Carbonate	-31.7478	23.8636	64.121	41.0329	0.954543	59.737	3.57316	222.687
C. villosa	1800	Carbonate	-33.4938	22.3278	45.8007	40.617	0.900785	106.669	7.10791	285.97
C. villosa	1800	Carbonate	-32.4954	20.2365	64.121	37.3486	0.591761	67.4893	4.11558	231.343
C. villosa	2000	Carbonate	-31.9019	32.8286	82.4413	41.0317	1.30903	72.2169	5.0512	262.769
C. villosa	2000	Carbonate	-31.077	32.1523	96.1815	36.2395	1.2792	57.1271	3.40666	218.462
C. villosa	2000	Carbonate	-29.0659	32.4011	68.7011	37.9553	1.3036	36.0097	2.56811	166.769
C. villosa	2000	Carbonate	-31.5664	32.9794	119.082	34.8727	1.0674	70.856	5.44433	260.308
C. villosa	2000	Carbonate	-28.4768	34.576	91.6015	41.6705	1.3958	55.3953	3.70076	246.769
C. villosa	2200	Carbonate	-31.252	34.3924	77.8612	44.3082	1.35981	111.517	7.69752	370.492
C. villosa	2200	Carbonate	-27.9105	47.3783	91.6015	37.2125	1.88303	78.664	4.65716	373.77
C. villosa	2200	Carbonate	-27.3424	37.7467	59.5409	43.3246	1.51124	109.128	6.912	473.77
C. villosa	2200	Carbonate	-26.3341	46.2045	64.121	40.6729	1.78949	53.0367	3.41446	374.426
C. villosa	2200	Carbonate	-26.8176	36.7167	50.3808	44.3555	1.39019	64.4671	3.92065	364.262
C. villosa	1200	Silicate	-32.2701	27.624	109.922	30.055	1.01129	32.635	4.11571	154.872
C. villosa	1200	Silicate	-31.6803	25.6169	68.7011	32.0487	1.02907	24.4587	2.10274	112.564
C. villosa	1200	Silicate	-31.468	29.7806	132.822	27.8241	0.95279	52.0798	6.57433	241.538
C. villosa	1200	Silicate	-31.061	29.0678	100.762	26.8955	1.17968	37.2277	5.0048	266.667
C. villosa	1200	Silicate	-31.8392	26.0996	82.4413	33.7637	1.08159	41.0717	5.13156	205.641
C. villosa	1400	Silicate	-33.259	23.1358	151.142	25.7997	0.904507	64.4541	4.81861	252.703
C. villosa	1400	Silicate	-32.3034	27.164	82.4413	27.0444	1.12593	37.9172	4.3335	210.27
C. villosa	1400	Silicate	-33.1562	27.2524	41.2207	26.82	1.15211	48.3583	5.09464	251.081
C. villosa	1400	Silicate	-33.019	26.9928	41.2207	32.7967	0.961841	26.9098	2.86371	138.919
C. villosa	1400	Silicate	-32.3735	27.0012	137.402	24.0833	1.05001	28.6542	2.24446	147.838
C. villosa	1600	Silicate	-33.2922	21.0537	45.8007	41.097	0.825396	52.8213	3.88264	229.565
C. villosa	1600	Silicate	-32.0625	18.6296	96.1815	40.8	0.714161	58.9121	3.94998	246.087
C. villosa	1600	Silicate	-32.4709	18.3058	73.2812	32.3481	0.814011	41.4357	2.94773	194.203
C. villosa	1600	Silicate	-32.7233	18.741	82.4413	31.8963	0.818867	44.3206	3.06241	185.507
C. villosa	1600	Silicate	-32.0817	22.5174	87.0214	36.3221	1.05357	54.1028	4.26133	245.217
C. villosa	1800	Silicate	-31.0262	17.782	100.762	36.6727	0.703143	60.4814	4.06857	306.875
C. villosa	1800	Silicate	-31.7874	18.28	91.6015	38.7605	0.699755	38.9659	2.77056	185
C. villosa	1800	Silicate	-32.6919	18.3067	59.5409	47.4923	0.674451	74.0497	5.07708	315
C. villosa	1800	Silicate	-33.2405	24.4655	68.7011	43.4493	0.780445	71.1659	5.3015	300.937
C. villosa	1800	Silicate	-33.2395	19.69	82.4413	45.0417	0.81663	44.4251	3.31532	187.187
C. villosa	2000	Silicate	-29.4064	21.7358	54.9609	38.2142	1.04307	69.677	3.73869	361.333
C. villosa	2000	Silicate	-28.536	20.1877	137.402	34.95	0.810609	69.4101	4.29503	366
C. villosa	2000	Silicate	-28.0326	18.4794	96.1815	33.7843	0.686092	73.6184	4.24153	409.333
C. villosa	2000	Silicate	-28.4641	22.6688	105.342	33.0857	0.915654	68.0219	3.09707	341.667
C. villosa	2000	Silicate	-27.8391	20.05	54.9609	37.7717	0.798496	74.664	3.05016	349.333
C. villosa	2200	Silicate	-27.9951	36.2099	119.082	32.3704	1.47267	82.3835	2.92372	432.982
C. villosa	2200	Silicate	-27.712	32.4601	100.762	37.9309	1.50362	56.7739	3.10775	355.088
C. villosa	2200	Silicate	-26.9813	33.1574	96.1815	37.3729	1.29172	75.6762	3.65972	369.123
C. villosa	2200	Silicate	-27.3306	36.2195	82.4413	44.1418	1.57328	58.8407	3.04157	369.474
C. villosa	2200	Silicate	-28.3785	36.2598	87.0214	40.8679	1.29598	69.6991	3.7349	394.737
